# Supplementary material for: Microbial dysbiosis and inferred functional profiling reveals the potential role of Methylobacterium in prostate cancer
Source: Front Cell Infect Microbiol. 2026 Jun 17;16:1760700. doi: 10.3389/fcimb.2026.1760700 (PMC13318943; doi:10.3389/fcimb.2026.1760700)
Supplement: Supplementary file 1 [file Table1.xlsx]

## Sheet: Edited_using_Blast
		H2_NTC.fastq.gz	PositiveCl.fastq.gz	Kingdom	Phylum	Class	Order	Family	Genus	Species	per.ident	query cover	E.value		Note: Blast results for RID-WCVP6AMX016
>1	ACACTGACGACATGGTTCTACAAACTCAAAGGAATTGACGGAGACCAAGTCTCTGCTACCGTA	0	1356525	Bacteria	Bacillota	Bacilli	Bacillales	NA	Exiguobacterium	NA	96.15	41	0.0002		Program: BLASTN
>2	ACACTGACGACATGGTTCTACAACT	0	337360	NA	NA	NA	NA	NA	NA	NA	NA				Database: rRNA_typestrains/16S_ribosomal_RNA
>3	ACACTTGACGACATGGTTTTCTTAC	0	304987	Bacteria	NA	NA	NA	NA	NA	NA	NA
>4	ACACTGACGACATGGTTCTACAAACTCAAATGAATTGACGGGAGACCAAGTCTCTGCTACCGTA	70	160069	Bacteria	Proteobacteria	Gammaproteobacteria	Moraxellales	Moraxellaceae	Acinetobacter	NA	96	39	0.0008
>5	ACACTGACGACATGGTTCTACAAGAGTTTGATTCTGGCTCAGTGTGGGACCTTCGGGCCTCTTAGACCAAGTCTCTGCTACCGTA	0	104994	Bacteria	Proteobacteria	Gammaproteobacteria	Cardiobacteriales	Cardiobacteriaceae	Suttonella	NA	100	25	0.004
>6	ACACTGACGACATGGTTCTACACCAGACTCCTACGGGAGGCAGCAGCCGCGGTAATACGAGACCAAGTCTCTGCTACCGTA	46	68091	Bacteria	Dictyoglomota	Dictyoglomia	Dictyoglomales	Dictyoglomaceae	Dictyoglomus	NA	100	33	2e-06
>7	ACACTGACGACATGGTTTCTACATCGACATG	0	23106	NA	NA	NA	NA	NA	NA	NA	NA
>8	ACACTGACGACATGGTTTCTACAGAGGAAGGTGGGGATGACGTCAGTGTTGAATACGTTCCCGGGCCTAGACCAAGTCTCTGCTACCGTA	0	19522	Bacteria	Cyanobacteriota	Cyanophyceae	Pleurocapsales	Xenococcaceae	Xenococcus	NA	96.3	30	0.0001
>9	ACACTGACGACATGGTTCTACAAACTTAAAGGAATTGACGGAGACCAAGTCTCTGCTACCGTA	0	18624	Bacteria	Bacillota	Bacilli	Lactobacillales	Lactobacillaceae	Oenococcus	NA	96	40	0.0007
>10	ACACTGACGACATGGTTCTACAAGAGTTTGATCCTGGCTCAGTGTGGGACCTTCGGGCCTCTTAGACCAAGTCTCTGCTACCGTA	0	9013	Bacteria	Proteobacteria	Gammaproteobacteria	Lysobacterales	Lysobacteraceae	Stenotrophomonas	NA	96	39	0.0003
>11	ACACTGACGACATGGTTCTACAAGAGTTTGATCATGGCTCAGTGTGGGACCTTCGGGCCTCTTAGACCAAGTCTCTGCTACCGTA	0	8687	Bacteria	Bacillota	Clostridia	Eubacteriales	Acutalibacteraceae	Acutalibacter	NA	96.15	43	0.0003
>12	ACACTGACGACATGGTTCTACAAGAGTTTGATTATGGCTCAGTGTGGGACCTTCGGGCCTCTTAGACCAAGTCTCTGCTACCGTA	0	8424	Bacteria	Deinococcota	Deinococci	Deinococcales	Deinococcaceae	Deinococcus	NA	95	28	0.004
>13	ACACTGACGACATGGTTCTACACCAGACTCCTACGGGAGGCAGCAGTGGGGAATATTGCACAATGGGCGCAAGCCTGATGCAGCCATGCCGCGTGTATGAAGAAGGCCT	0	6575	Bacteria	Proteobacteria	Gammaproteobacteria	Enterobacterales	Enterobacteriaceae	Phytobacter	NA	1	80	8e-39
>14	ACACTGACGACAGGTTTCTACAAACAA	0	5816	NA	NA	NA	NA	NA	NA	NA	NA
>15	ACACTGACGACAGGTTTCTACACGCACAAGCGGTGGAGCATGTGGT	0	1940	Bacteria	Bacillota	Bacilli	Bacillales	Staphylococcaceae	Macrococcus	NA	100	54	1e-05
>16	ACACTGACGACATGGTTTCTACAGAGGAAGGTGGGGATGACGTACACTGAATACGTTCCCGGGCCTAGACCAAGTCTCTGCTACCGTA	0	1501	Bacteria	Acidobacteriota	Blastocatellia	Chloracidobacteriales	Chloracidobacteriaceae	Chloracidobacterium	NA	100	25	0.001
>17	ACACTTGACGACATGGTTTTTTTTTTTTTTTTTTTTTTT	0	1451	NA	NA	NA	NA	NA	NA	NA	NA
>18	ACACTGACGACATGGTTCTACAAACAGGATTAGATACCCTGGTAGTCCACACTGACGACATGGTTCTACAAACTCAAATGAATTGACGGGAGACCAAGTCTCTGCTACCGTA	153	0	Bacteria	Bacteroidota	Cytophagia	Cytophagales	Flectobacillaceae	Aquirufa	NA	100	30	5e-10
>19	ACACTGACGACATGGTTCTACACCAGACTCCTACGGGAGGCAGCAGTGGGGAATATTGCACAATGGGCGCAAGCCTGATGCAGCCATGCCGCGTGTATGAAGAAGGC	0	117	Bacteria	Proteobacteria	Gammaproteobacteria	Enterobacterales	Enterobacteriaceae	Phytobacter	NA	100	79	1e-37
>20	ACACTGACGACATGGTTCTACAGTGACCTTCGGGCCTCTTAGACCAAGTCTCTGCTACCGTA	65	0	Bacteria	NA	NA	NA	NA	NA	NA	NA
>21	ACACTGACGACATGGTTCTACACGCACAAGCGGTGGAGCATGTGGTTTAATTCGATGCAACGCGAAGAACCTTACCTGGTCTTGACATCCACGGAAGTTTTCAGAGATGAGAATGTGCCTTCGGGAACCGTGAGACAGGAGACCAAGTCTCTGCTACCGTA	36	0	Bacteria	Proteobacteria	Gammaproteobacteria	Enterobacterales	Enterobacteriaceae	Enterobacter	NA	100	73	7e-55
>22	ACACTGACGACATGGTTCTACATCGATGCAACGCGAAGAACCTTACCATCCCTTGACATGGCATGTTACCTCGGGAGACCGGGGATCCTCTTCGGAGGCGTGCACACAGGTGCTGCATGGCTGTCGTCAGCTCGTGTTGTGAAATGTAGACCAAGTCTCTGCTACCGTA	35	0	Bacteria	Proteobacteria	Gammaproteobacteria	Hyphomicrobiales	NA	NA	NA	94.81	80	9e-54
>23	ACACTGACGACATGGTTCTACATCGATGCAACGCGAAGAACCTTACCAGCCCTTGACATGTTTGGGACCGGTCGCAGAGACGTGACCTTCTCTTCGGAGCCCGAAACACAGGTGCTGCATGGTTGTCGTCAGCTCGTGTTGTGAAATGTAGACCAAGTCTCTGCTACCGTA	13	0	Bacteria	Proteobacteria	Gammaproteobacteria	Hyphomicrobiales	Nitrobacteraceae	NA	NA	94.16	80	9e-54
>24	ACACTGACGACATGGTTCTACAGTGACCTTCCAGGGACAAAGACCAAGTCTCTGCTACCGTA	10	0	Bacteria	NA	NA	NA	NA	NA	NA	NA
>25	ACACTGACGACATGGTTCTACAAGAGTTTGATCATGGCTCAGACACTGACGACATGGTTCTACAGTGACCTTCGGGCCTCTTAGACCAAGTCTCTGCTACCGTA	5	0	Bacteria	Bacillota	Clostridia	Eubacteriales	Acutalibacteraceae	Acutalibacter	NA	96	25	0.0004
>26	ACACTGACGACATGGTTCTACATCGATGCAACGCGAAGAACCTTACCACCTTTTGACATGCCTGGACCGCCACAGAGATGTGGTTTTCCCTTCGGGGACTGGGACACAGGTGCTGCATGGCTGTCGTCAGCTCGTGTTGTGAAATGTAGACCAAGTCTCTGCTACCGTA	5	0	Bacteria	Proteobacteria	Alphaproteobacteria	Caulobacterales	Caulobacteraceae	Phenylobacterium	NA	94.81	80	9e-54
>27	ACACTGACGACATGGTTCTACAAACTCAAATGAATTGACGGGAGACCAAGTCTCTGCTACCGTAGGTTGTCGTCAGCTCGTGAGACCAAGTCTCTGCTACCGTA	3	0	Bacteria	Proteobacteria	Gammaproteobacteria	Moraxellales	Moraxellaceae	Acinetobacter	NA	96	24	0.001
